# Supplementary material for: Structural basis for substrate recognition and inhibition of human glucose-6-phosphate transporter SLC37A4
Source: PLoS Biol. 2026 Jul 28;24(7):e3003833. doi: 10.1371/journal.pbio.3003833 (PMC13411879; doi:10.1371/journal.pbio.3003833)
Supplement: S1 Data — This file contains individual replicate values, calculated means, standard deviations, and replicate numbers used to generate the plotted data. Replicate values are arranged vertically, and summary tables indicate how the plotted mean ± s.d. values were derived. (XLSX) [file pbio.3003833.s011.xlsx]

## Sheet: Fig 2G and S5 source data
Group	△Tm (℃)			Mean	Std. Deviation	P value
	Replicate 1	Replicate 2	Replicate 3
WT	5.2	5.23	5.18	5.203	0.0251661	\
R28A	1.6	0.77	0.84	1.07	0.460326	<0.0001
R28C	0.66	2.21	1.24	1.37	0.783135	<0.0001
R28H	0.48	1.28	0.23	0.6633	0.548483	<0.0001
K29A	1.5	1.54	2	1.68	0.277849	<0.0001
Y60A	2.51	2.75	2.62	2.627	0.120139	<0.0001
K64A	3.89	4.43	4.01	4.11	0.283549	0.0512
K240A	2.28	2.14	1.13	1.85	0.627455	<0.0001
Temperature (°C)	WT-1			WT-2			WT-3			WT+10 mM G6P-1			WT+10 mM G6P-2			WT+10 mM G6P-3
10	1.00456	0.99612	0.999316	1.00682	0.992857	1.00032	0.987386	1.00816	1.00445	1.02723	0.984849	0.987918	0.998181	0.986616	1.0152	1.00096	0.990508	1.00854
20	0.993193	1.00663	0.972691	0.999666	0.993	0.988222	0.958204	0.997668	0.978171	1.00185	1.01454	1.00285	1.0039	1.0123	0.998051	1.02241	1.03474	1.0296
30	0.907993	0.844607	0.88079	0.960755	0.947365	0.942244	1.01064	0.986959	0.998692	0.995051	0.992065	1.01591	0.988651	0.9851	0.985836	0.948329	0.957793	0.953468
41.1	0.726997	0.757406	0.737152	0.815296	0.823221	0.813121	0.79442	0.845872	0.86699	0.943046	0.961708	0.972657	0.891148	0.868234	0.863036	0.951841	0.94242	0.935226
52.5	0.513619	0.703318	0.669041	0.61167	0.62257	0.638736	0.522697	0.644501	0.609048	0.751697	0.733906	0.738053	0.765186	0.740409	0.701555	0.745101	0.751652	0.779957
58	0.393803	0.36568	0.471406	0.435453	0.429988	0.441404	0.3837	0.51826	0.514975	0.631222	0.657266	0.668671	0.542717	0.549127	0.542283	0.653035	0.649995	0.669907
65	0.392894	0.245587	0.171989	0.303527	0.296231	0.296946	0.29816	0.317273	0.304303	0.413207	0.43386	0.404374	0.451884	0.436463	0.447292	0.401333	0.400862	0.413152
68.5	0.194756	0.208347	0.580893	0.203874	0.212543	0.204875	0.195597	0.205879	0.209505	0.297875	0.287466	0.285185	0.310198	0.309765	0.328954	0.271799	0.270515	0.272527
72	0.134993	0.131906	0.132456	0.118241	0.116667	0.122418	0.083094	0.092864	0.125715	0.105324	0.103167	0.108019	0.202472	0.201129	0.216116	0.088268	0.090709	0.092893
80.4	0.0049	0.001086	0.001216	0.005741	0.007143	0.003796	-0.00078	0.007025	0.014747	0.004755	0.004963	0.004299	0.006815	0.008851	0.007985	-0.00067	-7.1e-05	-0.00196
88.8	0.000277	-0.00397	-0.00456	0.002108	0.000706	0.001621	-0.00479	-0.00543	-0.00262	-0.00138	-0.00167	0.001272	-0.00016	0.000404	0.00257	-0.00495	-0.00247	-0.00294
98.3	0.000333	0.002209	-0.00254	-0.00173	0.00102	0.000706	-0.0007	-0.00296	0.003655	-0.00064	0.000567	6.91e-05	-0.00167	0.004216	-0.00254	0.001042	-0.00063	-0.00041
Temperature (°C)	R28A-1			R28A-2			R28A-3			R28A+10 mM G6P-1			R28A+10 mM G6P-2			R28A+10 mM G6P-3
10	1.00127	1.00178	0.996951	0.996904	0.998046	1.00505	0.999656	0.987758	1.01259	1.01755	0.993764	0.98869	0.993155	1.00363	1.00321	1.00139	1.00113	0.997482
20	0.992589	0.99394	0.981781	0.983429	0.982439	1.00136	1.01702	1.01871	1.00646	0.968084	0.965838	0.985088	0.959493	0.987167	0.995189	1.03284	1.01631	1.00699
30	0.956536	0.968116	0.989848	0.971476	0.972428	0.971324	0.98026	0.978118	0.926242	0.965644	0.917344	0.942366	0.962871	0.948017	0.983675	0.976582	0.970254	0.997597
41.1	0.958505	0.928783	0.937159	0.934781	0.913768	0.927168	0.974024	0.944337	0.93726	0.93369	0.924278	0.920249	0.91969	0.904299	0.985862	0.903182	0.937849	0.944484
52.5	0.770522	0.80893	0.840968	0.840111	0.820774	0.838094	0.876854	0.776394	0.853288	0.798551	0.823418	0.846735	0.884071	0.84208	0.84588	0.890373	0.868054	0.874765
58	0.71297	0.739256	0.776544	0.748639	0.738247	0.719367	0.767671	0.758375	0.875668	0.679332	0.681385	0.710435	0.732613	0.761093	0.77468	0.783111	0.780082	0.78058
65	0.534753	0.538497	0.537995	0.562117	0.56364	0.583396	0.55887	0.528303	0.525587	0.55593	0.540127	0.562476	0.560504	0.559314	0.569985	0.569469	0.591098	0.592709
68.5	0.338394	0.328744	0.331176	0.337948	0.340574	0.356105	0.359479	0.343029	0.365753	0.394415	0.387753	0.402897	0.382062	0.384404	0.407971	0.410628	0.515244	0.507075
72	0.160679	0.168785	0.168631	0.176968	0.17339	0.173009	0.182698	0.192224	0.194596	0.221241	0.225308	0.215586	0.225691	0.228915	0.237858	0.238594	0.252784	0.23894
80.4	-0.00167	0.00018	-0.00059	0.003388	0.003997	0.003959	0.007333	0.005879	0.005037	-0.00074	0.002711	-0.0007	0.00096	0.002341	0.000729	0.001981	0.002863	0.003093
88.8	-0.00565	-0.00364	-0.00449	-0.00103	-0.00019	0.002665	0.001862	0.002398	0.002091	-0.00403	-0.00325	-0.00666	-0.00284	-0.00234	-0.00249	-0.00799	-0.00274	0.000869
98.3	0.00018	-0.00075	0.000566	-0.00206	0.000914	0.001142	-0.00108	0.000485	0.000599	0.001898	-0.00089	-0.00101	-0.00073	-0.00042	0.001151	0.000294	6.39e-05	-0.00036
Temperature (°C)	R28C-1			R28C-2			R28C-3			R28C+10 mM G6P-1			R28C+10 mM G6P-2			R28C+10 mM G6P-3
10	1.01425	1.00378	-	0.989648	0.997172	-	0.987563	1.00866	-	1.01414	1.0104	-	0.965099	1.0245	-	1.02158	1.00355	-
20	1.07005	0.99944	-	0.995707	1.02038	-	1.00309	1.02221	-	0.993197	1.02232	-	0.972021	1.02303	-	0.971213	0.979238	-
30	0.927813	0.996041	-	0.938106	0.981532	-	0.950539	0.929733	-	0.94807	1.01359	-	0.907169	0.989639	-	0.974148	0.96199	-
41.1	0.901409	0.909746	-	0.877654	0.874969	-	0.878783	0.922688	-	0.820502	0.932254	-	0.942909	0.949411	-	0.868981	1.10614	-
52.5	0.737045	0.785731	-	0.693402	0.885201	-	0.739328	0.799615	-	0.63827	0.833718	-	0.722514	0.74827	-	0.637567	0.68488	-
58	0.58241	0.607981	-	0.554154	0.597621	-	0.583162	0.650125	-	0.575368	0.622971	-	0.677	0.623726	-	0.654696	0.649365	-
65	0.385334	0.447883	-	0.413093	0.327552	-	0.408647	0.444853	-	0.495873	0.498175	-	0.43152	0.463023	-	0.518147	0.517488	-
68.5	0.695217	0.336687	-	0.329233	0.275684	-	0.326243	0.378094	-	0.441682	0.391124	-	0.385713	0.392634	-	0.400703	0.352072	-
72	0.276673	0.196289	-	0.283549	0.12969	-	0.178965	0.233723	-	0.343686	0.294475	-	0.221989	0.260414	-	0.259962	0.257626	-
80.4	0.008515	0.009242	-	0.000463	0.009151	-	0.008546	0.009079	-	0.003172	0.003649	-	0.002349	0.002391	-	0.001178	0.00561	-
88.8	-0.00163	0.004533	-	-0.00219	0.000582	-	0.002321	0.001543	-	0.000441	-0.0021	-	-0.00155	-0.00247	-	-0.00026	-0.00469	-
98.3	-0.00189	-0.00104	-	-0.00251	0	-	0.001993	-0.00096	-	0.00066	4.2e-05	-	8.39e-05	-0.00013	-	-0.00307	0.000759	-
Temperature (°C)	R28H-1			R28H-2			R28H-3			R28H+10 mM G6P-1			R28H+10 mM G6P-2			R28H+10 mM G6P-3
10	1.00769	1.00191	-	0.998606	0.999484	-	0.966695	1.02562	-	0.98326	1.0167	-	0.987785	0.99551	-	1.001	1.01574	-
20	1.00652	1.0318	-	0.968416	1.00727	-	1.02246	1.00188	-	1.00334	1.00623	-	0.98238	1.03159	-	0.994758	1.01545	-
30	0.998799	0.79871	-	0.803191	0.812962	-	1.00993	0.954565	-	0.979031	0.823607	-	0.809345	0.806148	-	0.987161	0.996647	-
41.1	0.866939	0.803376	-	0.800465	0.804507	-	0.961451	0.836035	-	0.868408	0.821315	-	0.808836	0.818627	-	0.964659	0.915835	-
52.5	0.889156	0.800003	-	0.803352	0.798571	-	0.912333	0.809535	-	0.707483	0.824484	-	0.822022	0.82256	-	0.780739	0.733804	-
58	0.720027	0.801643	-	0.801019	0.793997	-	0.642728	0.65798	-	0.638416	0.793782	-	0.789934	0.792763	-	0.669089	0.653855	-
65	0.476082	0.374246	-	0.316038	0.304696	-	0.61823	0.477843	-	0.432732	0.420236	-	0.363925	0.382828	-	0.538592	0.492561	-
69.6	0.364957	0.191119	-	0.187978	0.19038	-	0.332813	0.52684	-	0.405426	0.301729	-	0.281525	0.289759	-	0.505126	0.405303	-
73.8	0.213242	0.105631	-	0.144991	0.152198	-	0.261679	0.237941	-	0.270699	0.132118	-	0.134947	0.137409	-	0.327366	0.32367	-
80.8	0.020456	0.005405	-	0.004504	0.006121	-	0.011209	0.022097	-	0.008719	0.003424	-	0.002773	0.005376	-	0.013564	0.019436	-
87.4	0.004283	0.002333	-	0.002194	0.001155	-	0.005084	0.004363	-	-0.00537	0.00365	-	0.002094	0.003537	-	0.000424	0.001779	-
98.6	0.006165	0.000785	-	-0.00146	0.00067	-	-0.00596	-0.0002	-	0.000424	-0.00153	-	0.000424	0.001104	-	-0.00274	0.002313	-
Temperature (°C)	K29A-1			K29A-2			K29A-3			K29A+10 mM G6P-1			K29A+10 mM G6P-2			K29A+10 mM G6P-3
10	0.996978	1.00144	1.00158	0.992016	1.00418	1.0038	0.999389	0.997281	1.00333	0.994992	1.0056	0.999411	0.991583	0.994804	1.01361	1.00684	0.998908	0.994247
20	0.930094	0.958605	0.963623	0.968445	0.977267	0.981368	0.981866	0.966796	0.973122	0.970106	1.00995	1.00924	0.983616	1.0114	1.05005	1.00823	0.954933	0.910993
30	0.937602	0.933519	0.930301	0.937395	0.937154	0.935775	0.965898	0.957879	0.962822	0.987604	1.00394	0.988983	0.994804	1.01036	1.01271	1.00256	1.00695	1.00458
41.1	0.933865	0.925873	0.934073	0.97706	0.964861	0.955798	0.984977	0.994412	0.960748	0.987533	0.976044	0.961904	1.02698	0.978386	0.966402	0.961486	0.953414	0.975536
52.5	0.791308	0.812796	0.810962	0.833598	0.845108	0.836906	0.906657	0.852082	0.864386	0.822129	0.850162	0.882437	0.844964	0.837863	0.851649	0.82811	0.847496	0.877961
58	0.663145	0.69131	0.723109	0.724389	0.747651	0.747789	0.727897	0.720639	0.720639	0.760479	0.738066	0.76465	0.782374	0.790237	0.799797	0.774779	0.79751	0.792579
65	0.517266	0.533563	0.517889	0.526271	0.515657	0.527305	0.537109	0.557017	0.55287	0.55679	0.561457	0.573087	0.573858	0.584734	0.579296	0.598408	0.58527	0.601786
69.6	0.355194	0.355609	0.363809	0.368541	0.372642	0.376605	0.39032	0.38994	0.385619	0.428858	0.433807	0.44169	0.43285	0.442133	0.441024	0.458649	0.461148	0.481886
73.8	0.15769	0.166374	0.160734	0.164358	0.167976	0.169527	0.1752	0.173022	0.188368	0.206186	0.206257	0.214776	0.218168	0.222914	0.217649	0.215775	0.216214	0.219119
80.8	0.16852	0.177378	0.175924	0.174558	0.174558	0.17542	0.175511	0.179728	0.18346	0.200601	0.205126	0.20251	0.198806	0.201404	0.200711	0.19676	0.193788	0.193822
87.4	-0.00407	-0.00321	-0.00366	0.00077	0.003906	0.003182	0.0028	0.001866	0.002765	-0.00302	-0.00242	-0.00125	-0.0024	-0.0023	-0.00219	-0.00278	-0.0041	-0.00251
98.6	-0.00058	0.001672	-0.0011	-0.00051	0.000322	0.000184	0.003491	0.000518	-0.00401	0.000377	-0.00079	0.000412	-0.00095	0.000473	0.000473	-0.00086	-0.00079	0.001644
Temperature (°C)	Y60A-1			Y60A-2			Y60A-3			Y60A+10 mM G6P-1			Y60A+10 mM G6P-2			Y60A+10 mM G6P-3
10	1.02732	0.985209	0.987469	1.00363	1.00898	0.987388	0.990075	1.00927	1.00065	1.01246	1.00296	0.98459	1.0111	1.00523	0.983671	0.983478	1.01194	1.00458
20	0.984305	0.97617	0.99848	0.970462	0.988434	0.998928	1.02418	1.01748	1.02859	0.981378	0.97975	0.97699	1.01083	1.01869	1.02104	1.04755	1.04205	1.03727
30	0.949628	0.948971	0.962201	0.96049	0.981277	0.988112	0.988483	1.01127	0.985256	0.975588	0.966903	1.02268	0.976667	0.979288	0.999171	1.00153	0.989253	1.01199
41.1	0.907926	0.902749	0.898311	0.920043	0.924707	0.931783	0.934856	0.955931	0.990361	0.930759	0.933066	0.923928	0.938797	0.937441	0.940605	0.977067	0.973566	0.976885
52.5	0.745347	0.768684	0.790008	0.815546	0.814662	0.793111	0.854683	0.844676	0.787374	0.791432	0.834407	0.841916	0.857771	0.856189	0.861025	0.894263	0.886533	0.892217
58	0.689141	0.664448	0.66227	0.722026	0.728138	0.746391	0.76875	0.81335	0.830626	0.767231	0.753887	0.764336	0.813394	0.812852	0.811496	0.813232	0.830011	0.804092
65	0.487202	0.520235	0.501212	0.523407	0.53969	0.526101	0.54767	0.556288	0.555103	0.596375	0.594792	0.590495	0.631142	0.634125	0.645467	0.640439	0.662448	0.702736
68.5	0.372365	0.369777	0.375734	0.369336	0.371507	0.378543	0.384586	0.389814	0.384668	0.453475	0.455646	0.485321	0.498735	0.507411	0.507547	0.507298	0.506252	0.493702
72	0.18493	0.18493	0.184519	0.208792	0.207746	0.209918	0.214355	0.207167	0.238248	0.245254	0.24548	0.253487	0.249465	0.280014	0.288193	0.338689	0.315134	0.324911
80.4	0.002095	0.000822	0.000411	0.008242	0.008805	0.007478	0.004139	0.007284	0.004915	0.003197	0.002247	0.004689	0.002184	0.000648	0.003043	0.006154	0.005199	0.002516
88.8	-0.00509	-0.00271	-0.00542	0.003538	0.003217	0.001005	-0.00015	0.001321	0.00128	-0.00716	-0.00599	-0.00544	-0.00622	-0.00708	-0.00744	-0.00326	-0.00208	-0.00467
98.6	0.003451	0.000205	-0.00366	0.001769	-0.00189	0.000121	0.001811	-0.00068	-0.00113	-0.0016	7.54e-05	0.001523	0.000331	-0.00012	-0.00021	0.000606	-0.00049	-0.00012
Temperature (°C)	K64A-1			K64A-2			K64A-3			K64A+10 mM G6P-1			K64A+10 mM G6P-2			K64A+10 mM G6P-3
10	0.979594	1.00942	1.01099	0.993971	0.991672	1.01436	1.00926	0.98475	1.00599	0.983214	1.00747	1.00932	0.997651	1.00175	1.0006	1.00349	0.997231	0.99928
20	0.948403	0.959695	0.932251	0.990088	0.984315	0.979666	0.979746	0.968411	0.999557	0.978872	1.01042	1.01922	1.01313	1.033	1.01873	1.0324	0.999059	0.999059
30	0.921972	0.932352	0.92577	0.942063	0.952894	0.943442	0.935886	0.943852	0.924806	1.01725	1.03103	0.90316	1.03617	1.03554	1.0561	1.00515	1.00775	1.00277
41.1	0.903997	0.930226	0.90263	0.9789	0.98222	0.976549	0.934508	0.941911	0.939256	0.977425	0.997511	0.982635	0.934179	0.983617	0.997189	0.951812	0.956465	0.954582
52.5	0.792246	0.788499	0.793563	0.805548	0.834772	0.839422	0.820696	0.832287	0.848166	0.84956	0.881917	0.910338	0.903223	0.901143	0.906399	0.878533	0.892325	0.894651
58	0.737966	0.715839	0.735586	0.741532	0.745823	0.747509	0.749468	0.716688	0.745741	0.838852	0.831674	0.848576	0.850262	0.852168	0.862563	0.813674	0.828684	0.76964
65	0.515072	0.507072	0.501452	0.526746	0.551678	0.534052	0.540635	0.550387	0.549264	0.668615	0.693969	0.697326	0.740644	0.742665	0.740066	0.705999	0.741226	0.748925
69.6	0.327319	0.323218	0.330307	0.338681	0.329025	0.34006	0.344771	0.337163	0.349672	0.49097	0.478294	0.465791	0.491375	0.497035	0.516903	0.482617	0.510478	0.474808
73.8	0.110248	0.111211	0.114907	0.124866	0.123078	0.119604	0.121232	0.141043	0.146302	0.233098	0.233793	0.237439	0.248691	0.270002	0.268212	0.253697	0.259181	0.278788
80.8	0.15901	0.154807	0.151009	0.161294	0.157309	0.155674	0.154829	0.153451	0.152838	0.162017	0.161438	0.158891	0.158998	0.158998	0.158709	0.157488	0.160091	0.159703
87.4	-0.0056	-0.00484	-0.00662	-0.00031	0.000204	-0.0002	-0.00116	-0.00254	-0.00274	-0.00637	-0.00232	-0.00272	-0.01606	-0.00745	-0.00427	-0.00225	-0.00209	-0.00231
98.6	0.001738	0.000827	-0.00257	-0.00266	0.002912	-0.00026	0.002723	0.000119	-0.00284	0	0.001447	-0.00145	0.000462	-0.00104	0.000578	-0.00159	0.001735	-0.00015
Temperature (°C)	K240A-1			K240A-2			K240A-3			K240A+10 mM G6P-1			K240A+10 mM G6P-2			K240A+10 mM G6P-3
10	0.993047	0.995706	1.01158	1.00345	1.01712	0.979323	0.991717	0.998795	1.00949	0.993215	1.00586	1.00093	1.00059	0.998664	1.00075	1.00977	0.999909	1.00084
20	1.02855	1.03259	1.00484	0.975804	0.983894	0.983422	0.988743	0.998042	1.01781	0.963918	1.01166	1.01699	1.01149	1.03606	1.09466	1.00349	1.02889	0.991962
30	1.01967	1.02432	1.01387	0.949794	0.960568	0.930242	0.992169	0.990324	0.985129	0.946824	0.994329	1.01309	1.01967	1.0183	1.03506	1.01865	1.03657	1.00116
41.1	0.940469	0.976982	0.972188	0.946602	0.941886	0.941052	0.951283	0.955312	0.994805	1.02748	1.0305	1.02247	1.01522	1.0355	1.00219	1.00528	0.972913	1.01553
52.5	0.830708	0.830745	0.830595	0.819565	0.845502	0.828742	0.868984	0.853398	0.866838	0.798587	0.827925	0.837227	0.867921	0.864554	0.886438	0.877512	0.943541	0.888069
58	0.800225	0.783186	0.797791	0.737437	0.761487	0.783579	0.754797	0.766468	0.743766	0.789603	0.796202	0.814687	0.808681	0.787639	0.802228	0.776424	0.801823	0.878369
65	0.521421	0.52891	0.532131	0.516699	0.502551	0.510024	0.652281	0.690456	0.624911	0.608451	0.614971	0.615408	0.630763	0.63918	0.632767	0.623799	0.634161	0.582195
69.6	0.314855	0.311896	0.314742	0.317582	0.316239	0.319577	0.375717	0.3334	0.3334	0.45767	0.4496	0.457988	0.443186	0.458617	0.458216	0.442074	0.575066	0.461941
73.8	0.140569	0.144352	0.140944	0.142515	0.145018	0.144873	0.161047	0.157847	0.153931	0.183577	0.185525	0.192203	0.19224	0.193964	0.194325	0.194632	0.205968	0.204254
80.8	0.000437	0.000624	-1.2e-05	0.002056	0.002128	0.002745	0.003413	0.004392	0.006124	0.005883	0.006678	0.002902	-0.00039	0.001176	-0.00063	0.003597	0.00126	0.00274
87.4	-0.00825	-0.00608	-0.00218	0.000496	0.002346	0.000568	0.003978	0.004505	0.003413	-0.00429	0.002027	0.002862	-0.00403	-0.0042	-0.00339	-0.00205	-0.00295	-0.00209
98.6	0.001673	-0.00188	0.000212	-0.00085	0.001004	-0.00016	-0.00216	0.001757	0.000402	-0.00159	0.000994	0.000596	0.000214	0.001096	-0.00131	-0.00034	0.001454	-0.00112

## Sheet: Fig 2H source data
Group	Transport activity relative to WT-G6PT (%)				Mean	Std. Deviation	P value
	Replicate 1	Replicate 2	Replicate 3	Replicate 4
WT	110.41	84.675	104.915	\	100	13.5533	\
R28A	73.8346	47.5171	75.6792	\	65.677	15.7539	0.0062
R28C	7.95944	18.1622	26.6728	\	17.5981	9.36941	<0.0001
R28H	29.6226	50.301	37.7511	\	39.2249	10.4177	<0.0001
K29A	42.0077	40.0781	24.5529	\	35.5462	9.56928	<0.0001
Y60A	29.9384	44.4432	20.3173	26.2658	30.2412	10.2644	<0.0001
K64A	51.1204	66.144	66.3164	\	61.1936	8.72407	0.0021
K240A	38.8636	42.5881	48.6917	\	43.3811	4.9618	<0.0001
	Name	Calc. Conc. of G6P	BCA Quantification	Conc/BCA		Normalization		Percentage Conversion
Blank	20260206-Blank-1	2.67591	5.4471	0.491255	0.57688
	20260206-Blank-2	2.90239	6.0302	0.481309
	20260206-Blank-3	2.31696	3.05637	0.758076
WT	20260206-WT-1	3.89959	2.11369	1.84492		1.26804	1.14848	1.1041
	20260206-WT-2	3.59107	2.31778	1.54936		0.972479		0.84675
	20260206-WT-3	3.5584	1.99707	1.78181		1.20493		1.04915
R28A	20260206-R28A-1	4.49338	3.15356	1.42486		0.847979		0.738346
	20260206-R28A-2	3.13654	2.79398	1.12261		0.545726		0.475171
	20260206-R28A-1-3	4.11048	2.84257	1.44604		0.869163		0.756792
R28C	20260206-R28C-1	3.61428	5.40823	0.668293		0.091413		0.0795944
	20260206-R28C-2	2.8587	3.63948	0.78547		0.20859		0.181622
	20260206-R28C-3	3.12001	3.53258	0.883213		0.306333		0.266728
R28H	20260206-R28H-1	3.54272	3.863	0.917091		0.340211		0.296226
	20260206-R28H-2	4.71821	4.08652	1.15458		0.577699		0.50301
	20260206-R28H-3	3.20614	3.17299	1.01045		0.433565		0.377511
K29A	20260206-K29A-1	3.57745	3.37708	1.05933		0.482452		0.420077
	20260206-K29A-2	2.5148	2.42468	1.03717		0.46029		0.400781
	20260206-K29A-3	2.46643	2.87172	0.858866		0.281986		0.245529
Y60A	20260206-Y60A-1	2.4472	2.65792	0.920718		0.343838		0.299384
	20260206-Y60A-2	2.59409	2.3858	1.0873		0.510423		0.444432
	20260206-Y60A-3	2.10626	2.59961	0.810221		0.233341		0.203173
	20260206-Y60A-4	2.65099	3.0175	0.878539		0.301659		0.262658
K64A	20260206-K64A-1	4.33813	3.72694	1.16399		0.58711		0.511204
	20260206-K64A-2	2.61719	1.95819	1.33653		0.759654		0.66144
	20260206-K64A-3	3.11538	2.32749	1.33851		0.761634		0.663164
K240A	20260206-K240A-1	2.01361	1.96791	1.02322		0.446342		0.388636
	20260206-K240A-2	3.63104	3.40624	1.066		0.489118		0.425881
	20260206-K240A-3	2.54489	2.24003	1.1361		0.559217		0.486917
